# Supplementary material for: N-WASP Attenuates Cell Proliferation and Migration through ERK2-Dependent Enhanced Expression of TXNIP
Source: Biology (Basel). 2022 Apr 11;11(4):582. doi: 10.3390/biology11040582 (PMC9029996; doi:10.3390/biology11040582)
Supplement: Supplementary file 1 [file biology-11-00582-s001.zip]

Archive with 1 entries (1 files):
- biology-1592350-supplementary.pdf
